# Supplementary material for: R-loop induced G-quadruplex in non-template promotes transcription by successive R-loop formation
Source: Nat Commun. 2020 Jul 7;11:3392. doi: 10.1038/s41467-020-17176-7 (PMC7341879; doi:10.1038/s41467-020-17176-7)
Supplement: Supplementary file 4 — Source Data [file 41467_2020_17176_MOESM4_ESM.xlsx]

## Sheet: Figure 1h
Dwell time from independent events
Control	Template	Non-template
Unit: sec
92.7823	9.19355	45.2419
9.31452	18.5081	28.3065
4.23387	20.2621	12.5806						kruskal-wallis test
21.6532	22.3185	7.62097			# of events	Mean rate (# per min)	SEM	Control	Template
19.8387	100.948	10.7661		Control	164	1.32131	0.121872
37.2581	9.375	11.25		Template	222	1.20131	0.0930314	0.1988
30.7258	28.004	26.6129		Non-template	475	1.80527	0.0810515	0.009587	0.00897
58.5484	5.9879	152.177					Z=1.96 for 95% confidence interval
22.379	37.5605	8.70968
103.185	16.754	6.04839		*Mean lifetime was obtain by fitting to 1st order exponential decay function in OriginPro 8.5
105.847	9.13306	48.3871		* Mean rate is the reciprocal of mean lifetime
33.0242	53.7097	141.774
25.8871	119.577	14.5161
67.0161	10.3427	56.8548
136.935	28.3065	24.5565
53.8306	14.2742	164.758
92.9032	3.56855	90.8468
9.79839	65.8669	242.177
59.879	5.08065	7.1371
9.79839	6.22984	21.1694
33.9919	26.0685	17.5403
36.0484	11.9153	87.7016
8.95161	61.6331	35.9274
6.41129	33.1452	7.62097
67.2581	25.5847	27.2177
54.3145	9.49597	97.7419
19.2339	6.16935	15.3629
23.9516	15.4839	12.7016
26.129	44.0323	73.0645
22.379	9.97984	37.621
12.3387	67.6814	44.3952
105.484	6.47177	10.1613
32.4194	47.6008	76.9355
27.0968	42.1573	32.6613
38.1048	26.4919	61.4516
48.3871	31.8145	238.669
19.4758	25.2218	14.0323
101.008	15.3629	9.91935
78.0242	23.1653	8.95161
66.4113	13.0645	6.89516
64.8387	29.1532	51.6532
6.41129	40.5242	24.1935
66.0484	63.1452	40.2823
73.1855	11.4919	10.7661
129.798	12.1573	5.80645
1.81452	71.25	41.9758
28.0645	44.0323	11.0081
86.8548	67.8024	92.5403
14.879	65.3831	37.379
4.23387	55.9476	82.8629
40.6452	23.7702	19.1129
4.71774	30.4234	10.6452
12.0968	20.504	12.7016
26.8548	24.8589	20.3226
100.04	12.4597	21.2903
42.0968	5.20161	31.9355
31.5726	37.5	7.01613
86.6129	2.82258	8.46774
3.26613	40.1882	69.6774
21.4113	11.9624	57.8226
38.4677	211.022	35.8064
47.0564	214.919	85.4032
19.8387	31.8548	67.1371
40.7661	66.3979	20.4435
40.7661	84.8118	10.7661
13.0645	10.3495	22.5
42.2177	30.1075	27.9435
47.2984	43.1452	130.766
36.6532	28.8978	111.774
16.0887	29.5699	34.7177
70.0403	179.301	39.9194
24.3145	41.8011	65.5645
8.34677	19.086	41.25
18.75	50.9409	57.2177
26.0081	25.5376	50.5645
111.653	21.6398	4.95968
67.8629	208.871	27.4597
15.2419	119.892	47.2984
52.1371	93.2796	31.9355
132.097	58.0645	40.4032
40.7661	75.4032	81.4113
4.71774	156.72	21.5323
7.5	36.2903	24.4355
63.75	71.1021	27.5806
6.77419	77.0161	18.9919
61.2097	103.763	16.2097
66.8952	10.4839	135.726
26.6129	24.4624	62.6613
25.5242	1.07527	17.2984
18.2661	77.5538	31.3306
29.3952	14.9194	41.371
9.31452	45.5645	106.21
3.62903	92.0699	59.7581
5.80645	93.6828	90.3629
9.91935	7.25806	26.4919
11.129	124.462	91.0887
49.5968	84.6774	37.379
16.8145	70.8333	47.5403
20.0806	14.9194	25.4032
73.1855	285.753	38.7097
32.9032	134.274	7.8629
42.0968	18.414	20.3226
8.70968	141.263	67.1371
156.774	10.4839	10.8871
37.5	69.3548	38.7097
8.22581	50.9409	4.83871
16.6935	51.7473	12.4597
10.1613	16.129	77.7823
18.0242	19.6237	78.3871
32.2984	13.7097	46.8145
14.6371	4.83871	12.8226
6.89516	160.887	12.0968
11.8548	50.8064	5.92742
12.0968	24.0591	13.0645
15	26.2097	26.4919
88.6693	72.043	8.70968
9.19355	32.5269	16.6935
8.10484	31.3172	21.2903
30.9677	10.0806	17.4194
36.8952	9.94624	4.95968
221.008	13.4409	14.2742
51.6532	86.5591	34.8387
146.976	44.4892	25.5242
51.0484	134.812	8.95161
57.7016	45.5645	5.08065
9.91935	31.0484	12.7016
298.427	101.882	35.6855
49.9597	43.1452	21.2903
18.629	26.2097	13.7903
60.9677	75.2688	8.70968
12.7016	49.7312	17.1774
21.7742	45.5645	6.53226
35.5645	26.6129	28.3065
36.6532	15.0538	15.3629
35.3226	63.7097	62.5403
5.92742	31.7204	3.99194
26.4919	86.6936	9.79839
31.9355	82.3925	49.3548
150.121	12.9032	27.5806
155.323	26.2097	40.1613
26.6129	79.4355	27.7016
-2.17742	67.7419	64.3548
217.742	134.812	13.4274
27.4597	33.0645	116.371
11.9758	15.7258	72.9436
59.7581	44.3548	141.653
160.645	11.4247	159.315
41.0081	40.3226	11.129
16.8145	59.2742	19.5968
6.16935	58.7366	83.3468
13.0645	209.14	54.7984
108.266	15.0538	46.8145
60.6048	49.8656	15.6048
204.919	234.677	66.2903
15.3629	33.4677	12.9436
17.4194	8.19892	42.8226
8.46774	152.957	28.6694
20.6855	112.097	19.2339
21.2903	18.414	42.9436
19.2339	163.441	69.1936
14.3952	32.7957	19.3548
33.75	9.67742	25.4032
217.742	14.9194	16.6935
7.37903	10.6183	15.4839
158.589	7.66129	10.6452
	45.8333	6.89516
	5.24194	14.6371
	5.10753	17.1774
	21.5054	10.6452
	12.0968	15.4839
	7.12366	60.4839
	47.715	35.2016
	4.56989	19.5968
	26.2097	8.70968
	9.4086	59.5161
	7.7957	31.0887
	32.9301	42.8226
	14.1129	106.331
	4.43548	77.1774
	126.075	18.1452
	6.85484	9.55645
	120.296	11.25
	21.9086	34.1129
	14.3817	29.6371
	95.0269	68.8307
	68.414	91.5726
	7.7957	25.4032
	127.016	48.2661
	50.9409	29.1532
	61.828	132.218
	22.043	145.161
	8.06452	15.2419
	29.3011	36.7742
	17.7419	111.29
	116.935	28.1855
	131.72	31.9355
	16.2634	115.161
	245.565	54.3145
	9.4086	29.3952
	80.3763	59.6371
	91.2634	123.145
	16.8011	5.32258
	18.5484	63.3871
	22.4462	27.5806
	32.6613	105.121
	77.4193	91.3307
	131.183	113.226
	98.3871	52.9839
	27.8226	26.25
	135.349	80.0807
	17.4731	166.21
	196.64	57.2177
	27.2849	62.4194
	221.909	120.605
	37.9032	69.6774
	31.9892	59.7581
	119.624	12.7016
	21.6398	26.371
	234.543	69.1936
	270.43	50.5645
	35.4839	69.5564
	109.812	6.53226
		15.7258
		19.3548
		68.2258
		29.7581
		28.0645
		128.952
		52.621
		50.5645
		11.129
		112.016
		34.4758
		34.4758
		40.4032
		64.7177
		40.6452
		58.7903
		96.4113
		49.7177
		109.597
		17.2984
		24.1935
		53.5887
		17.0565
		113.71
		122.782
		57.8226
		126.895
		240.605
		46.4516
		40.8871
		32.5403
		76.3307
		74.2742
		142.863
		52.2581
		59.5161
		49.5968
		46.9355
		6.89516
		7.98387
		114.435
		28.7903
		5.92742
		22.9839
		16.2097
		15.9677
		19.5968
		37.7419
		36.4113
		178.065
		84.6774
		10.4032
		33.0242
		25.5242
		166.21
		87.8226
		101.492
		133.427
		54.0726
		83.4677
		36.1694
		13.3064
		56.25
		19.7177
		23.8306
		3.14516
		27.4597
		44.1532
		7.74194
		89.0323
		22.0161
		8.46774
		8.22581
		17.4194
		8.95161
		7.25806
		15.2419
		63.1452
		15.4839
		20.0806
		14.1532
		124.839
		14.2742
		25.7661
		26.25
		8.34677
		109.718
		113.468
		88.4274
		2.54032
		6.41129
		16.5726
		285.726
		29.3952
		65.0807
		90
		100.645
		56.25
		15
		27.3387
		20.6855
		18.1452
		28.6694
		28.5484
		19.3548
		14.1532
		14.2742
		39.9194
		14.879
		31.8145
		62.0564
		46.3306
		39.7984
		15.8468
		17.0565
		14.7581
		6.04839
		12.0968
		17.7823
		13.4274
		22.8629
		29.7581
		32.5403
		8.22581
		53.3468
		68.3468
		10.1613
		14.879
		3.75
		8.70968
		19.5968
		11.0081
		2.17742
		6.16935
		12.3387
		14.5161
		2.78226
		27.3387
		6.53226
		9.79839
		13.5484
		15
		13.7903
		11.129
		19.4758
		11.0081
		61.9355
		18.0242
		51.0484
		183.024
		76.4516
		11.4919
		11.7339
		31.3306
		10.4032
		77.4193
		26.7339
		7.53902
		3.14126
		1.64916
		9.43548
		14.1532
		41.8548
		18.5081
		64.7177
		15.7258
		15.7258
		46.3306
		79.1129
		22.621
		73.9113
		3.05712
		9.9024
		6.29032
		8.10484
		28.1855
		35.8064
		17.2984
		30.8468
		18.1452
		10.2823
		34.9597
		16.5726
		11.8548
		34.7177
		12.5806
		65.0807
		19.9597
		15.7258
		21.6532
		18.1452
		9.43548
		15.8468
		19.9597
		65.0807
		85.0403
		47.0564
		75.2419
		6.89516
		152.298
		49.7177
		56.129
		12.2177
		16.4516
		193.185
		13.6694
		15.3629
		33.3871
		46.2097
		32.6613
		28.0645
		74.0323
		23.1048
		112.742
		11.129
		13.9113
		14.6371
		104.516
		25.4032
		8.34677
		175.524
		48.629
		85.7661
		211.694
		19.4758
		29.3952
		52.1371
		52.0161
		74.1532
		10.4032
		9.55645
		13.9113
		55.2823
		12.2177
		41.4919
		46.9355
		11.0081
		19.5968
		126.653
		130.403
		6.41129
		8.83065
		7.8629
		12.3387
		15.3629
		127.137
		50.9274
		54.7984
		44.5161
		144.194
		119.758
		70.1613
		50.9274

## Sheet: Figure 3c
Dwell time from independent events
10 nM	50 nM	100 nM
Unit: sec
1.33065	31.3911	17.4798
7.56048	65.9879	9.0121
44.6976	26.4315	1.57258
52.8629	17.2984	5.38306		[RNAP] (nM)	Mean rate (s^-1)	SEM	# of events
11.6129	8.46774	4.17339		10	0.04417	0.00782	209
14.9395	18.4476	8.95161		50	0.06444	0.00637	479
104.698	28.9113	5.68548		100	0.08992	0.00322	438
8.89113	33.5081	4.29435				Z=1.96 for 95% confidence interval
10.2218	74.6976	1.875
2.17742	22.8629	7.62097		*Mean lifetime was obtain by fitting to 1st order exponential decay function in OriginPro 8.5
72.2782	83.7702	12.7016		* Mean rate is the reciprocal of mean lifetime
4.1129	33.4476	2.72177
8.04435	11.7339	9.0121
19.0524	3.3871	17.2984
31.4516	37.1976	17.2984
48.0242	20.3831	14.1532
59.0323	13.4274	8.34677
47.7218	4.35484	3.62903
12.7621	3.20565	6.89516
67.8629	9.0121	13.6694
36.9556	12.3387	10.3427
17.9637	6.53226	67.1371
2.72177	48.0847	3.26613
2.47984	2.54032	3.68952
49.5363	20.0806	4.83871
33.5081	2.2379	35.0202
20.6855	41.5524	27.1573
17.2984	20.9274	8.89113
9.79839	54.7379	17.1169
32.8427	12.2782	9.31452
5.2621	14.6371	33.6895
38.4677	5.2621	3.99194
34.6573	24.3145	7.19758
42.7621	4.53629	45.1814
16.5726	3.68952	5.86694
28.6694	3.81048	9.97984
30.3024	3.93145	21.2903
9.49597	14.2137	77.6613
12.5806	6.41129	4.1129
7.98387	3.68952	9.85887
68.5887	3.32661	3.68952
2.72177	4.29435	25.2823
19.4758	7.43952	9.25403
4.05242	6.29032	4.71774
11.0686	4.65726	2.60081
11.25	3.50806	27.5202
51.8952	12.3387	10.5242
7.74194	4.71774	33.5081
12.0968	1.39113	21.3508
26.25	3.81048	4.95968
31.4516	3.81048	9.07258
40.7056	3.14516	36.1694
15.1814	5.68548	23.6492
29.7581	3.08468	13.004
32.1774	1.81452	6.59274
11.6734	2.54032	5.625
12.2177	7.31855	3.26613
47.7218	1.99597	11.6129
36.8347	2.72177	28.004
33.5081	7.31855	7.98387
12.1573	44.8186	49.8387
40.8266	47.5403	6.59274
14.8186	17.0565	3.26613
33.5081	6.83468	3.68952
5.44355	2.54032	19.6573
3.50806	15.4839	10.1008
11.7339	13.4879	8.22581
5.56452	2.78226	3.81048
6.47177	8.89113	9.43548
2.90323	30.4839	22.2581
12.8831	20.6855	4.53629
19.4758	8.16532	9.91935
45.6048	36.4718	7.68145
14.6976	8.70968	9.85887
12.7016	20.4435	26.129
0	1.75403	5.92742
4.23387	35.625	26.6734
4.77823	4.77823	3.3871
28.004	55.8871	5.14113
13.6694	19.3548	11.6129
2.35887	26.6129	3.99194
55.4637	0.84677	10.8871
20.4435	12.0968	12.6411
6.16935	29.0927	53.5887
26.6734	4.71774	28.0645
7.37903	8.22581	3.44758
5.86694	30.121	11.371
14.1532	4.95968	22.8024
56.0686	38.5282	18.0847
9.0121	9.43548	29.7581
20.4435	9.31452	26.0081
21.7742	2.90323	7.07661
20.0806	21.2298	7.43952
45.1814	10.9476	4.53629
105.242	17.3589	14.8186
32.3589	13.1855	20.0202
13.004	26.371	10.1613
16.9355	8.70968	21.8952
34.4153	9.0121	10.2823
7.56048	94.1129	6.89516
28.0645	37.6814	20.1411
6.89516	22.7419	27.5202
18.2056	3.32661	29.0927
25.2823	1.45161	19.4758
27.2177	18.5685	14.0323
58.6694	5.625	13.4274
15.2419	7.68145	5.50403
23.8911	2.84274	29.8185
9.67742	48.3871	2.84274
71.7339	44.879	5.2621
31.875	11.9758	19.1129
18.3871	5.50403	10.8871
49.1734	8.77016	12.0968
79.1734	71.7339	7.98387
3.26613	20.8669	2.66129
4.17339	50.2016	2.41935
38.8306	10.8871	1.875
24.9798	2.41935	11.3105
41.0686	41.0686	5.2621
7.25806	29.3347	10.6452
2.05645	54.6774	12.5806
43.4274	7.31855	35.746
29.4556	15.8468	25.5847
1.81452	7.07661	15.121
5.9879	2.90323	29.1532
10.8871	10.8266	8.22581
7.62097	10.6452	54.254
15.8468	50.9274	10.1613
12.3992	56.7944	18.4476
87.2177	1.99597	21.1089
10.4637	32.1169	1.99597
28.3065	6.77419	13.7298
17.6008	5.625	11.129
30.4234	2.29839	8.95161
55.4637	5.625	3.02419
39.4355	4.29435	8.22581
19.7782	12.6411	7.07661
12.6411	6.47177	22.5
27.3992	49.0524	17.7823
67.4395	9.7379	29.0927
26.371	16.6935	2.2379
65.0202	6.35081	4.35484
5.08065	33.2661	3.87097
32.6008	21.0484	2.35887
56.4919	13.125	11.6734
7.25806	8.77016	4.71774
9.19355	3.14516	7.98387
7.07661	23.5282	4.71774
11.9153	10.5242	3.32661
50.625	12.7621	6.16935
30.0605	7.56048	6.53226
21.1089	10.4032	1.99597
93.2057	12.9436	3.3871
11.7944	31.6331	2.35887
66.1693	21.8952	31.2702
16.5121	18.1452	17.4798
32.4798	2.2379	13.6089
58.0645	18.1452	16.0282
12.5202	2.29839	16.2097
7.62097	4.77823	47.8427
14.8186	8.22581	43.8508
6.29032	44.9395	10.5242
15.9677	8.89113	7.92339
39.5564	2.60081	20.3226
15.3024	20.9879	21.0484
48.0242	11.0081	8.70968
20.3831	11.9758	19.5968
43.8508	18.9315	44.3347
5.44355	33.8105	15.6048
10.4637	4.53629	3.75
77.1774	28.9718	7.5
4.59677	40.6452	8.22581
4.89919	19.0524	2.2379
27.7621	6.53226	9.375
6.29032	17.4798	9.31452
22.9839	14.7581	8.70968
47.9032	5.74597	50.1411
11.0081	29.8185	2.90323
14.7581	15.2419	8.95161
51.6532	28.7298	10.7056
2.78226	13.6089	4.47581
89.8186	19.6573	13.246
37.1371	18.9919	2.96371
10.7661	9.25403	2.29839
4.65726	15.3024	3.93145
25.4032	0.12097	10.9476
13.9113	18.629	1.81452
22.379	4.77823	7.98387
11.4314	12.3992	10.4032
12.7016	15.1814	14.1532
14.2137	30.5444	17.1169
20.2621	29.3952	1.5121
3.99194	6.83468	9.25403
11.3105	19.1129	3.93145
34.4758	14.0323	9.19355
32.2984	40.6452	10.7661
26.3105	37.6814	7.62097
65.5645	10.4637	7.80242
34.7782	15.121	2.72177
18.75	12.4597	14.0927
16.6331	11.0081	23.4073
0.14953	3.32661	10.6452
14.9111	14.0927	2.78226
2.84274	6.29032	8.89113
90.8468	9.13306	13.246
21.5927	7.56048	20.2621
3.81048	12.5806	3.32661
29.9395	11.9758	11.7944
40.8266	31.3306	13.8508
15.3024	8.70968	19.5968
4.83871	7.5	16.9355
	47.6613	3.62903
	43.7298	9.67742
	16.0282	5.02016
	13.7903	4.23387
	41.7339	46.0282
	114.133	4.41532
	29.0927	8.28629
	42.8831	6.16935
	17.2984	35.746
	14.2742	2.47984
	27.0363	18.1452
	21.1694	19.7782
	7.31855	16.9355
	7.98387	20.0202
	7.37903	3.26613
	32.4194	9.7379
	38.7702	26.1895
	6.29032	6.71371
	53.4677	8.22581
	26.129	7.80242
	15.4234	9.91935
	54.5564	14.6976
	19.7177	2.2379
	15.4839	2.90323
	18.9315	5.74597
	16.1492	5.50403
	40.9476	10.1613
	26.4919	4.29435
	17.9032	9.31452
	45.8468	7.19758
	43.125	20.8669
	39.7379	6.83468
	34.7177	1.02823
	63.3871	9.7379
	3.32661	2.78226
	57.7621	9.49597
	37.1371	9.55645
	50.8064	15.5443
	52.379	8.34677
	40.5847	3.87097
	9.25403	17.7218
	11.3105	9.67742
	9.07258	7.07661
	6.71371	22.7419
	22.0766	5.92742
	28.3065	35.746
	18.2661	23.2258
	3.44758	13.4274
	29.4556	15.121
	6.95565	16.9355
	27.2177	2.84274
	13.1855	2.84274
	9.13306	7.37903
	38.7702	29.2137
	6.65323	2.05645
	13.6694	15.2419
	3.08468	23.5282
	5.08065	4.53629
	32.6008	10.3427
	31.875	16.3911
	16.4516	10.5847
	11.4919	10.8266
	42.0363	41.371
	2.35887	32.1774
	5.625	12.4597
	20.9879	4.53629
	16.2097	11.1895
	14.3347	35.0202
	14.1532	16.4516
	4.35484	11.4919
	2.72177	19.4758
	8.04435	8.46774
	54.254	13.6089
	45.9677	11.371
	16.875	1.93548
	15.7258	6.04839
	13.6694	22.3185
	11.4314	1.93548
	9.25403	12.7621
	23.3468	6.89516
	9.49597	2.17742
	92.9032	10.5242
	2.66129	6.71371
	6.10887	15.121
	33.2056	8.34677
	51.9556	24.0726
	45	3.62903
	14.879	15.3024
	24.7379	16.5121
	47.1774	6.35081
	11.3105	12.8831
	6.29032	7.31855
	45.3629	39.375
	13.1855	7.25806
	3.56855	25.1613
	15.3024	3.68952
	35.3226	2.17742
	53.8306	5.14113
	9.97984	8.40726
	15.8468	1.81452
	27.3992	5.92742
	7.1371	6.95565
	11.7944	22.1976
	41.5524	8.70968
	3.62903	17.1774
	14.6371	64.1129
	19.2339	38.0444
	8.10484	4.41532
	41.4314	17.7218
	8.95161	17.2379
	7.25806	22.0161
	14.879	2.41935
	17.9637	31.1492
	19.1129	21.1089
	58.6694	5.74597
	17.9032	17.5403
	51.6532	10.0403
	9.79839	14.6371
	11.0081	7.80242
	22.1371	13.246
	96.4113	10.5242
	2.47984	3.3871
	3.20565	9.85887
	1.63306	11.0081
	8.10484	2.78226
	1.81452	10.0403
	1.27016	10.3427
	1.27016	16.6935
	17.7823	2.72177
	1.99597	11.371
	90.0605	6.29032
	8.52823	4.95968
	19.5968	12.7621
	31.5121	23.5282
	79.7782	14.4556
	7.68145	2.60081
	13.5484	19.8387
	12.3992	18.2056
	7.07661	2.54032
	6.47177	14.3347
	20.0806	2.41935
	28.3669	7.62097
	2.72177	17.4194
	88.0645	10.0403
	6.89516	23.3468
	19.2944	13.4879
	47.6008	15.7863
	7.1371	29.6976
	12.5202	27.2177
	15.1814	3.87097
	33.2056	5.86694
	16.2702	9.25403
	7.80242	5.38306
	15.6653	10.2218
	43.3064	6.41129
	49.5968	12.0968
	19.6573	7.19758
	2.11694	6.71371
	1.02823	15.6653
	17.7823	10.2823
	1.69355	5.86694
	1.57258	50.5645
	15.4234	42.0968
	4.35484	13.3064
	3.44758	7.43952
	71.129	26.0081
	47.3589	4.65726
	10.6452	4.83871
	22.5	14.3347
	6.22984	12.0363
	9.55645	8.10484
	16.2097	8.89113
	45.6653	20.8669
	8.64919	2.35887
	5.68548	13.7903
	4.29435	2.35887
	3.44758	14.3952
	4.59677	8.95161
	21.6532	15.7258
	8.28629	1.45161
	54.375	8.77016
	2.90323	6.47177
	6.16935	5.44355
	5.08065	7.62097
	30.4234	2.90323
	28.5484	8.46774
	3.99194	87.4597
	64.8387	16.5726
	9.25403	31.875
	5.80645	15.3024
	4.65726	29.8185
	25.2823	44.4556
	8.64919	7.62097
	19.4153	7.43952
	3.3871	80.3226
	19.4153	3.20565
	25.7056	28.4274
	37.379	26.9758
	7.98387	16.3911
	53.5282	3.50806
	6.47177	27.7016
	9.7379	3.26613
	16.3911	2.05645
	45.3024	14.7581
	4.95968	2.60081
	6.53226	3.62903
	6.95565	6.65323
	22.6815	49.6573
	9.31452	14.9395
	24.6774	32.1774
	9.31452	3.93145
	34.7177	9.31452
	20.8669	19.8992
	37.6814	4.41532
	20.0202	2.96371
	4.59677	8.83065
	3.14516	3.81048
	23.6492	30.121
	18.5081	4.89919
	8.89113	18.3871
	27.3387	3.14516
	14.7581	8.58871
	22.9839	33.5081
	12.3992	9.85887
	22.5605	1.75403
	31.6331	4.41532
	8.04435	29.3347
	2.29839
	5.74597
	2.41935
	16.5121
	94.8992
	5.32258
	16.8145
	20.3831
	22.9234
	16.8145
	4.23387
	7.37903
	54.254
	15.6048
	9.79839
	10.2823
	7.31855
	13.9718
	26.5524
	18.2056
	8.58871
	36.2903
	15.7258
	12.7016
	15.4839
	21.1089
	35.1411
	7.8629
	17.9637
	27.5806
	14.5766
	2.29839
	39.7379
	7.25806
	5.50403
	31.6935
	4.23387
	3.81048
	5.20161
	11.371
	10.1613
	12.1573

## Sheet: Figure 3d
Burst counts from independent molecular trace
Control	Template	Non-template
2	5	2
3	1	3
1	4	1							t-test
1	1	1				# of traces	Mean	SEM	Control	Template
1	6	3			Control	190	3.32632	0.313194
4	1	2			Template	154	3.3961	0.29964	0.760673
1	3	4			Non-template	155	3.63871	0.308362	0.212005	0.336857
1	2	5						Z=1.96 for 95% confidence interval
1	5	2
3	2	7
3	1	3
1	1	3
4	4	1
2	2	3
1	6	4
3	2	2
6	3	4
2	7	2
2	2	1
1	7	3
1	3	2
1	2	3
2	5	2
1	2	3
2	3	2
2	4	1
1	4	1
4	1	2
3	4	5
4	2	1
2	1	4
4	3	2
3	1	1
3	3	2
2	1	2
5	6	2
2	4	2
5	1	2
4	4	2
1	1	3
2	4	4
4	1	3
1	5	3
1	1	2
2	2	3
7	2	7
2	1	2
2	6	6
2	7	5
2	2	5
2	2	6
4	6	6
2	3	1
4	1	2
1	5	3
1	2	6
1	5	6
1	2	4
1	2	2
3	2	3
3	3	4
1	4	1
1	1	1
1	4	8
1	6	4
3	2	3
1	3	2
3	1	4
6	2	2
1	4	2
2	4	3
1	3	2
3	5	3
2	1	2
3	4	2
3	2	2
2	2	3
3	3	4
3	6	5
6	3	3
4	5	4
6	1	2
2	1	4
1	2	5
2	4	4
1	3	4
2	4	2
2	3	5
6	2	2
2	1	3
6	1	4
2	4	3
2	2	4
3	1	3
2	3	1
3	3	4
3	1	3
2	2	5
1	6	8
1	1	1
1	1	5
5	3	4
1	5	2
1	10	2
4	4	3
3	5	7
1	4	2
2	4	2
1	9	2
3	1	3
3	8	1
4	7	6
3	9	6
6	3	3
7	1	6
3	2	1
1	4	2
3	2	4
4	3	8
4	5	6
2	4	4
2	2	1
1	2	4
3	7	9
5	3	6
2	2	3
6	2	4
4	3	1
9	3	3
7	4	3
6	6	3
3	2	12
3	5	7
7	6	14
1	6	1
6	3	9
4	4	10
8	9	2
5	2	9
6	6	8
3	2	3
2	6	1
7	3	3
1	4	14
7	4	4
2	5	6
6	7	1
4	5	7
6	3	6
8	5	7
3	3	5
3	4	3
3	4	1
7	3	2
9		3
5
7
10
6
6
6
8
3
4
8
2
5
11
4
8
3
3
1
4
3
3
6
3
9
3
4
2
4
1
3
3
4
5
10
2

## Sheet: Figure 3g
Dwell time from independent events
10 μM	100 μM	1000 μM
Unit: sec
44.1532	10.8871	10.5242
40.4032	2.84274	9.61694
34.7177	28.1855	4.1129
138.992	13.7903	11.1895		[NTP] (μM)	Mean rate (s^-1)	SEM	# of events
82.2581	4.53629	11.7944		10	0.0195748	0.0113599	40
44.5766	8.10484	3.08468		100	0.0451246	0.0128579	470
20.5645	3.32661	29.2742		1000	0.0830015	0.00903804	479
54.9194	15	14.0323				Z=1.96 for 95% confidence interval
100.161	6.22984	62.9637
60.4234	6.22984	21.0484		*Mean lifetime was obtain by fitting to 1st order exponential decay function in OriginPro 8.5
29.0927	3.32661	3.62903		* Mean rate is the reciprocal of mean lifetime
19.2339	12.0363	8.95161
43.0645	36.1089	48.2056
43.5484	11.0081	7.80242
34.4758	10.0403	27.7016
60	14.5161	16.2097
113.044	12.3992	3.44758
93.0847	3.87097	3.26613
15	26.0081	31.2702
50.504	10.8266	4.95968
16.996	13.3669	20.1411
13.6694	6.29032	6.35081
25.0403	3.20565	4.65726
58.5484	6.95565	7.07661
93.9314	17.1774	1.27016
72.1573	5.14113	12.2782
8.40726	11.0686	10.9476
21.6532	8.64919	21.5927
26.9153	6.89516	5.56452
20.504	51.4718	7.62097
55.8871	3.99194	4.1129
75.6048	21.5323	2.2379
71.9758	4.53629	10.5242
50.6855	7.25806	8.64919
47.6613	11.0081	1.75403
80.1411	22.0766	55.8266
28.246	5.86694	1.875
70.1613	18.6895	2.41935
44.4556	7.62097	15.9073
38.5887	4.35484	7.80242
	58.7903	6.10887
	8.28629	10.0403
	2.05645	2.78226
	17.4194	3.75
	4.41532	14.4556
	8.16532	1.69355
	8.58871	13.9718
	4.65726	17.4798
	12.2782	7.92339
	3.75	5.625
	4.77823	5.20161
	21.5323	4.95968
	23.1048	1.39113
	28.7298	6.95565
	30.2419	22.7419
	22.1976	3.20565
	10.1008	4.23387
	10.6452	40.2218
	11.0686	5.2621
	14.5766	24.6774
	16.0887	15.7258
	2.05645	10.8871
	11.8548	13.9113
	12.4597	21.3508
	11.3105	18.9315
	12.2177	9.91935
	17.8427	2.17742
	8.52823	14.5766
	28.3065	5.86694
	14.6976	1.5121
	49.1734	3.20565
	8.70968	35.2016
	11.0686	2.11694
	12.2782	5.68548
	1.33065	44.1532
	25.3427	5.2621
	5.44355	4.95968
	5.20161	15.8468
	16.5726	3.56855
	21.2298	10.2218
	6.16935	3.93145
	10.6452	17.9032
	13.9113	2.72177
	52.0766	4.53629
	10.1613	15.9677
	17.9637	34.2944
	9.0121	3.50806
	2.84274	15.9677
	3.81048	26.25
	8.89113	8.46774
	3.08468	14.5766
	5.80645	4.77823
	14.2137	22.3185
	16.8145	28.6694
	7.5	25.7661
	20.3831	1.69355
	6.35081	10.4032
	9.55645	15.6653
	4.89919	21.1089
	24.0726	5.9879
	5.56452	10.4032
	26.8548	17.5403
	9.61694	4.1129
	4.05242	16.875
	8.16532	6.10887
	3.75	6.41129
	35.0806	30
	45.3024	27.0363
	13.246	15.7258
	15.3629	17.9032
	30.3629	5.92742
	16.5121	37.7419
	26.5524	20.504
	5.32258	11.6129
	20.9274	6.65323
	5.44355	12.5806
	6.16935	8.34677
	3.62903	5.80645
	9.2068	9.07258
	4.01214	6.77419
	7.89758	6.47177
	9.3335	1.08871
	1.28811	2.2379
	4.24442	5.14113
	11.3105	8.64919
	11.6129	6.04839
	15.4234	11.6734
	8.16532	3.75
	27.3387	1.69355
	37.9839	5.625
	12.8226	8.52823
	10.5242	2.60081
	10.1613	6.04839
	5.44355	7.07661
	87.6411	16.6935
	24.0726	6.65323
	18.0847	2.35887
	5.08065	2.35887
	5.44355	9.25403
	20.8065	20.8669
	7.62097	8.70968
	59.9395	21.3508
	24.7984	9.79839
	34.3548	15.121
	8.28629	14.2137
	39.9798	3.08468
	9.55645	8.95161
	3.14516	6.35081
	10.4637	57.2177
	20.625	7.43952
	51.0484	20.9879
	7.62097	3.81048
	11.25	9.31452
	8.95161	15.9677
	2.47984	27.5806
	9.79839	0.96774
	3.26613	11.5524
	7.43952	3.81048
	11.4919	12.6411
	23.4677	24.8589
	6.59274	9.25403
	4.28407	16.9355
	26.5853	80.9879
	11.7339	7.5
	8.10484	4.17339
	22.2581	24.3145
	10.2823	63.6895
	18.6895	4.53629
	10.5242	3.81048
	18.1452	9.07258
	47.5403	25.7661
	4.05242	42.8831
	13.004	10.9476
	20.3831	1.875
	8.89113	25.4032
	26.7944	8.34677
	11.4314	1.33065
	41.9758	20.9274
	27.2782	10.3427
	28.7298	11.4314
	26.371	1.93548
	20.3831	6.59274
	37.5605	10.1008
	23.3468	23.4677
	7.1371	18.5081
	9.31452	3.26613
	11.0081	30.3024
	4.23387	24.254
	18.0242	20.625
	21.2903	2.90323
	13.004	39.1331
	7.43952	10.8871
	18.0847	24.6169
	8.28629	5.80645
	3.87097	3.50806
	8.10484	6.35081
	6.53226	1.75403
	10.2218	15.3629
	12.2177	22.9839
	28.9113	5.38306
	5.80645	2.11694
	47.1169	23.8911
	37.4395	19.5363
	59.5766	10.7661
	19.3548	12.0363
	17.2379	37.8024
	17.0565	47.7218
	11.9153	1.81452
	18.629	13.246
	52.0766	9.43548
	117.944	2.96371
	8.83065	11.371
	11.1895	3.50806
	29.0927	1.63306
	3.62903	81.7742
	6.29032	20.1411
	104.94	12.8226
	10.4637	37.0766
	7.62097	2.78226
	27.8831	6.29032
	45.6048	2.47984
	34.8387	1.08871
	10.8871	8.70968
	36.4113	0.90726
	7.68145	13.0645
	18.871	9.97984
	17.2984	2.54032
	6.04839	7.8629
	20.2016	13.3669
	9.79839	2.72177
	51.7137	7.19758
	5.80645	41.4919
	6.16935	65.3226
	8.04435	13.6694
	6.47177	3.87097
	15.4839	1.45161
	4.35484	5.2621
	10.2823	38.5887
	9.61694	18.0242
	11.9153	20.8065
	33.2661	5.86694
	5.02016	1.63306
	18.3266	5.08065
	28.004	11.9758
	8.58871	1.63306
	9.7379	2.78226
	14.2137	12.5202
	14.5161	1.27016
	21.3508	32.5403
	12.5806	9.67742
	31.8145	2.29839
	10.1008	4.59677
	4.35484	50.9879
	7.92339	2.17742
	19.1129	21.3508
	9.85887	3.20565
	10.5847	17.4798
	31.996	4.83871
	19.5968	8.28629
	3.20565	11.3105
	19.7177	5.02016
	3.32661	18.2056
	23.0444	3.81048
	37.5605	2.66129
	30.121	4.23387
	10.7782	20.625
	2.01252	17.3589
	3.53309	11.9153
	11.7173	10.2823
	13.1485	2.35887
	7.37925	16.996
	5.27728	2.35887
	27.8622	10.6452
	23.0769	21.9556
	11.9758	16.8145
	10.7661	3.99194
	3.3871	3.32661
	8.95161	43.125
	7.31855	3.81048
	23.6492	30.0605
	6.71371	34.1129
	4.83871	2.90323
	5.08065	12.8831
	9.7379	6.47177
	22.9839	24.9798
	32.1169	2.2379
	17.6008	7.1371
	15.4234	4.53629
	17.4798	16.754
	4.41532	3.93145
	20.2621	4.77823
	25.6452	21.3508
	17.8427	6.41129
	8.64919	16.4516
	8.95161	74.5161
	8.95161	9.97984
	10.5242	8.40726
	4.59677	3.08468
	11.7339	7.25806
	6.65323	2.72177
	13.9113	1.81452
	30.8468	6.95565
	10.5847	7.98387
	4.77823	22.0161
	6.47177	13.004
	16.1492	4.47581
	6.29032	3.08468
	8.46774	33.8105
	19.0524	6.29032
	21.7137	35.0806
	11.25	10.5242
	8.70968	7.1371
	7.43952	2.35887
	57.2177	12.0363
	15	12.8226
	54.9798	1.08871
	22.7419	10.5847
	3.44758	10.1008
	11.129	19.4153
	23.5887	2.78226
	7.1371	3.20565
	16.3911	56.9758
	12.7016	22.8629
	106.089	30.3024
	2.54032	18.629
	3.08468	4.17339
	16.3306	67.7419
	4.41532	7.80242
	14.5766	17.0565
	7.56048	16.6935
	5.68548	17.6008
	6.89516	21.9556
	17.7218	29.9395
	36.4113	43.7903
	4.29435	22.1371
	3.68952	3.81048
	3.26613	24.0726
	5.20161	5.02016
	42.7016	8.40726
	13.3064	3.02419
	14.1532	16.0887
	15.6048	18.9315
	10.5847	3.50806
	7.56048	10.4637
	4.59677	10.7661
	16.0282	17.4798
	13.4274	9.07258
	24.496	5.68548
	20.3226	1.33065
	49.9597	1.63306
	6.41129	24.6774
	5.92742	8.22581
	11.4314	13.4879
	22.379	2.11694
	13.3064	19.0524
	7.07661	18.2056
	46.2097	18.871
	34.5363	9.19355
	28.4274	3.26613
	6.47177	6.77419
	4.53629	13.5484
	8.58871	4.77823
	15.4234	3.26613
	6.53226	14.1532
	16.0282	11.8548
	11.1895	3.93145
	11.7339	11.7944
	25.1613	22.9839
	96.4113	10.3427
	13.004	1.69355
	23.2863	4.71774
	2.90323	1.99597
	3.99194	29.3347
	8.28629	8.46774
	5.14113	9.85887
	55.6452	6.35081
	11.129	20.5645
	14.5161	8.28629
	15.5443	13.9113
	5.9879	2.41935
	11.6734	6.16935
	32.6008	3.50806
	12.1573	1.93548
	3.08468	11.4919
	14.4556	24.7984
	10.1008	3.50806
	11.4919	3.02419
	13.5484	2.78226
	9.43548	19.8992
	18.871	21.4113
	16.3911	22.0161
	51.7137	7.68145
	9.25403	21.3508
	34.3548	8.77016
	14.9395	21.2298
	19.4153	12.3387
	18.2056	6.89516
	10.9476	16.5121
	19.4153	9.13306
	20.4435	19.5363
	13.3669	5.2621
	6.53226	27.2177
	2.84274	31.996
	6.47177	12.0363
	11.0686	10.9476
	11.1895	13.4879
	75.2419	18.5081
	11.5524	9.79839
	4.77823	2.17742
	31.2097	11.1895
	22.5605	39.7379
	18.5081	8.34677
	18.5685	66.8347
	9.13306	7.1371
	46.5121	8.64919
	10.2218	1.81452
	71.4919	16.0887
	54.1936	11.0686
	64.1734	47.8427
	5.56452	27.9435
	14.4556	18.5081
	3.75	8.16532
	18.5081	18.871
	6.22984	40.8266
	4.35484	2.54032
	54.5564	14.6371
	7.37903	14.0323
	39.8589	22.1371
	25.7056	25.4637
	55.1613	4.17339
	42.6411	1.93548
	26.0685	9.49597
	25.8871	5.44355
	34.7782	25.8871
	10.2823	3.62903
	45.0605	7.56048
	3.08468	8.40726
	7.31855	36.5927
	5.80645	31.6935
	12.8226	25.8871
	19.5968	49.2339
	14.0323	32.3589
	20.5645	19.4153
	1.99597	3.68952
	16.3306	9.97984
	43.1855	14.5766
	32.3589	10.7056
	9.19355	6.53226
	6.47177	28.0645
	7.25806	5.86694
	3.93145	13.9113
	2.60081	30
	5.9879	4.77823
	13.246	5.2621
	9.43548	3.44758
	26.7944	5.50403
	7.07661	10.8871
	14.2137	38.4677
	21.5927	4.59677
	3.99194	33.2661
	8.83065	17.6613
	17.1774	2.84274
	71.8548	3.14516
	17.6008	13.004
	2.41935	13.4274
	7.31855	20.1411
	7.62097	17.9637
	5.2621	11.25
	17.0565	5.74597
	24.254	3.26613
		4.1129
		17.4798
		9.19355
		5.92742
		17.5403
		35.6855
		36.3508
		24.8589
		22.6815

## Sheet: Figure 5c
Dwell time from independent events
Control	Template	Non-template
Unit: sec
1.02823	44.5766	29.3347
18.0847	12.2177	13.6694
43.6089	5.625	19.1129						kruskal-wallis test
40.9476	6.10887	7.62097			# of events	Mean rate (# per min)	SEM	Control	Template
7.98387	3.75	1.93548		Control	230	3.37079	0.34
6.10887	20.4435	37.9839		Template	232	3.1746	0.18	0.1141
22.5	9.67742	7.4734		Non-template	210	3.97351	0.28	0.0304	0.0005
8.28629	7.8629	9.37896					Z=1.96 for 95% confidence interval
10.4032	15.1814	5.52317
15.5443	14.6976	16.763		*The number was obtain by fitting to 1st order exponential decay function in OriginPro 8.5
18.3266	8.89113	16.5726		* Mean rate is the reciprocal of mean lifetime
12.3387	5.68548	8.89113
19.2944	23.7097	16.3911
12.0363	8.04435	6.53226
11.6734	2.66129	30.2419
3.32661	16.5121	11.6129
7.25806	25.1613	10.0403
26.0685	16.4516	13.9113
4.89919	24.8589	9.7379
26.8548	18.6895	9.67742
48.0847	40.5847	10.1613
21.0484	13.4274	4.29435
43.004	15	31.3911
9.43548	50.1411	11.3105
25.1613	7.68145	12.5202
26.7339	5.625	9.19355
7.92339	59.9395	10.5242
17.4194	4.89919	12.2782
4.71774	19.5968	15.5443
4.41532	5.86694	10.2218
3.62903	10.8871	4.65726
12.8831	8.22581	6.35081
32.9032	22.4395	16.1492
22.7419	37.3186	4.47581
12.5806	29.5766	12.0363
32.6008	41.6129	12.2782
10.0403	10.2218	3.3871
23.2863	7.19758	13.4274
26.1895	15.9073	10.1613
9.97984	4.53629	29.7581
18.2661	4.05242	23.2258
12.2782	16.0887	18.9315
7.80242	80.746	5.50403
10.6452	7.25806	4.17339
12.7016	7.1371	20.5645
22.3185	28.7903	15.4839
5.32258	17.4194	27.7016
3.99194	4.17339	6.35081
16.5121	29.9395	2.54032
7.56048	29.3347	17.2984
14.5161	13.6089	30.9073
14.3347	7.19758	4.71774
20.5645	13.0645	2.29839
6.29032	1.39113	31.2702
10.5242	10.1613	8.64919
6.10887	2.2379	5.68548
16.6935	22.7419	5.68548
9.7379	8.28629	7.68145
11.371	48.4476	6.04839
7.68145	34.5968	20.9879
5.44355	10.8871	6.41129
15.121	11.25	10.4032
15.7863	17.3589	11.6129
23.5887	13.004	7.80242
12.3387	36.3508	11.6129
21.5927	11.9758	4.1865
4.47581	21.0484	11.25
13.004	18.4476	12.8831
7.68145	10.8871	4.05242
21.4113	45.8468	7.80242
50.746	61.3911	4.1129
7.1371	12.2177	12.5806
8.58871	37.9234	6.10887
11.371	9.19355	42.7016
65.2621	6.71371	6.35856
3.14516	4.23387	5.8468
11.1895	18.9315	4.33713
22.8024	17.4194	2.14937
5.50403	28.3065	4.32433
5.56452	19.4153	1.77835
6.10887	3.14516	1.85511
6.47177	6.53226	1.2538
11.1895	12.0363	1.85511
4.35484	8.58871	22.3185
13.0645	5.68548	5.50403
12.0968	7.74194	6.71371
8.70968	13.3064	26.9153
10.2218	38.1653	3.99194
12.5806	3.68952	5.20161
5.08065	13.3669	17.7823
13.9718	3.87097	26.7944
4.95968	10.2823	21.8952
24.7379	12.0968	18.3266
6.95565	32.2379	27.7621
24.4355	7.92339	14.5161
13.9113	39.9798	29.2742
92.3589	11.1895	21.2298
14.5766	14.0323	16.875
4.77823	23.8911	2.60081
9.25403	9.31452	34.1734
6.77419	3.87097	5.20161
15.7863	4.41532	2.54032
18.5081	25.4032	8.89113
52.6814	24.7984	19.1734
2.78226	43.7903	4.17339
7.07661	8.64919	17.6613
13.246	24.6169	14.4556
41.8548	5.80645	29.3952
14.2742	7.1371	18.4476
11.1895	14.2137	16.875
12.2177	9.55645	2.29839
10.4032	35.8669	11.0686
9.49597	24.1331	22.3185
9.07258	11.9758	10.4032
4.17339	20.0202	18.9315
12.3992	18.8105	7.8629
14.0927	4.71774	16.3306
5.80645	19.5968	4.71774
14.6976	6.35081	4.77823
10.6452	29.0323	7.37903
10.5242	12.7621	36.6532
23.9516	26.6734	2.35887
22.9839	16.5121	18.629
28.004	2.47984	5.20161
21.7742	23.6492	1.875
7.68145	58.0645	17.9637
12.0363	24.9798	7.56048
10.5242	7.62097	41.25
10.5242	19.7782	37.0766
24.6169	8.89113	6.35081
19.7782	37.621	11.4314
41.6129	40.5242	2.41935
25.9476	12.1573	5.56452
3.44758	9.79839	5.92742
4.29435	10.2218	28.4879
12.0363	5.20161	53.5887
4.29435	13.1855	10.2218
5.08065	35.504	7.25806
7.74194	38.5887	5.56452
11.5524	5.625	10.6452
12.3992	7.43952	14.8186
41.8548	10.3427	8.64919
26.0081	3.26613	51.7137
9.97984	3.26613	7.68145
41.6129	75.121	51.3508
11.0686	15.9677	26.4315
5.32258	24.7379	7.5
23.0444	4.17339	12.2177
5.86694	24.496	6.41129
7.80242	7.92339	18.2661
19.8992	19.7177	28.5484
13.004	62.7823	21.4113
30.0605	9.85887	8.16532
16.5121	15.7863	22.9839
11.4314	17.9637	5.02016
5.9879	9.0121	26.6734
11.9758	13.246	15.4839
6.59274	5.44355	30.7863
9.55645	4.35484	5.50403
6.83468	9.67742	6.65323
6.95565	29.0927	11.25
2.90323	34.5363	3.08468
41.129	6.53226	5.92742
11.25	50.3226	17.1169
10.7056	12.2782	36.9556
10.2823	7.37903	11.0686
2.90323	13.1855	12.1573
8.04435	17.9032	14.7581
16.5726	14.4556	9.31452
15.0605	25.5242	9.85887
10.8871	22.1976	17.2984
6.95565	5.92742	13.004
8.46774	20.3226	3.75
40.2218	4.59677	7.98387
16.9355	24.6774	4.77823
20.3226	14.6976	7.07661
25.5847	9.61694	16.5726
18.4476	12.5806	5.74597
18.1452	4.53629	2.66129
47.2984	28.6089	16.2097
7.43952	26.4315	6.47177
19.3548	16.5121	10.8871
15.2419	5.38306	3.56855
39.7984	16.8145	7.31855
7.74194	3.75	15.6653
9.25403	10.8266	14.0927
35.5645	5.68548	6.04839
11.1895	13.0645	13.8508
39.0121	64.4758	21.1089
7.25806	54.1331	6.71371
7.80242	48.629	9.7379
6.35081	14.0323	14.2137
7.07661	30.3629	31.6331
1.81452	13.9718	4.59677
38.1048	14.1532	16.5121
27.5202	3.62903	2.2379
13.3064	10.1008	5.2621
31.6331	31.3306	3.02419
22.9234	13.0645	13.7903
12.0363	9.7379	17.6613
4.35484	12.1573	5.56452
7.01613	6.89516	2.60081
5.50403	25.8871	29.1532
8.95161	4.95968	6.10887
13.004	11.25	25.6452
10.9476	19.7782	36.8952
6.04839	17.7218	26.3105
7.01613	18.9919	19.7782
44.5766	58.6089	9.375
14.1532	24.9194
5.68548	8.70968
3.26613	3.44758
3.08468	38.2863
14.2137	4.95968
47.1169	7.25806
4.83871	20.0806
3.68952	16.1492
14.5766	10.2823
18.5081	3.50806
12.8831	3.81048
28.246	33.3266
5.56452	48.1452
29.2742	20.1411
11.4919	3.75
58.1855	5.92742
18.0242	32.9637
3.68952	19.0524
26.4919	12.3992
18.9919	9.79839
13.6089	50.3831
	29.7581
	67.9839

## Sheet: Figure 5h
		*DNA was labeled with Cy5, shown in red color. Molecular marker and RNA were further stained with SybrGreen II, shown in green color.
		*Molecular maker is low molecular weight DNA ladder (NEB)

## Sheet: Figure 6c
			*DNA was labeled with Cy3, shown in green. Molecular marker was further stained with SybrGreen II, shown in green color.
			*Cy5 UTP incorporated into RNA, shown in red.
			*PC: possitive control. They are prepared by incubating for hours.
			*Molecular maker is low molecular weight DNA ladder (NEB)

## Sheet: Figure 7e
		*DNA was labeled with Cy5, shown in red color. Molecular marker and RNA were further stained with SybrGreen II, shown in green color.
		*Molecular maker is low molecular weight DNA ladder (NEB)

## Sheet: Figure 7g
		*DNA was labeled with Cy5, shown in red color. Molecular marker and RNA were further stained with SybrGreen II, shown in green color.
		*Molecular maker is low molecular weight DNA ladder (NEB)

## Sheet: Supplementary Fig 1b
		*Molecular maker is low molecular weight DNA ladder (NEB)

[truncated: 2 more sheets: Supplementary Fig 4, Supplementary Fig 5b]
